# Supplementary material for: Comparison of commonly used software pipelines for analyzing fungal metabarcoding data
Source: BMC Genomics. 2024 Nov 14;25:1085. doi: 10.1186/s12864-024-11001-x (PMC11566164; doi:10.1186/s12864-024-11001-x)
Supplement: Supplementary file 2 — Supplementary Material 2 [file 12864_2024_11001_MOESM2_ESM.xlsx]

## Sheet: Tabelle1
FULL_NAME	SRA_number	BioSample_Accession	Sample_type	YEAR	ELEVATION	SITE	REPLICATE	Replicate_Type	Replicate_number
ITS_2019_BTA_1500_1_a	SRR30683893	SAMN43755322	bovine	2019	1500	1	a	biological	1
ITS_2019_BTA_1500_1_b	SRR30683892	SAMN43755323	bovine	2019	1500	1	b	biological	2
ITS_2019_BTA_1500_1_c	SRR30683882	SAMN43755324	bovine	2019	1500	1	c	biological	3
ITS_2019_BTA_1500_1_d	SRR30683881	SAMN43755325	bovine	2019	1500	1	d	biological	4
ITS_2019_BTA_1500_2_a	SRR30683880	SAMN43755326	bovine	2019	1500	2	a	biological	1
ITS_2019_BTA_1500_2_b	SRR30683879	SAMN43755327	bovine	2019	1500	2	b	biological	2
ITS_2019_BTA_1500_2_c	SRR30683878	SAMN43755328	bovine	2019	1500	2	c	biological	3
ITS_2019_BTA_1500_4_a	SRR30683877	SAMN43755329	bovine	2019	1500	4	a	biological	1
ITS_2019_BTA_1500_4_b	SRR30683876	SAMN43755330	bovine	2019	1500	4	b	biological	2
ITS_2019_BTA_1500_4_c	SRR30683875	SAMN43755331	bovine	2019	1500	4	c	biological	3
ITS_2019_SOI_2500_1_a	SRR30683891	SAMN43755332	soil	2019	2500	1	a	biological	1
ITS_2019_SOI_2500_1_b	SRR30683890	SAMN43755333	soil	2019	2500	1	b	biological	2
ITS_2019_SOI_2500_1_c	SRR30683889	SAMN43755334	soil	2019	2500	1	c	biological	3
ITS_2019_SOI_2500_2_a	SRR30683888	SAMN43755335	soil	2019	2500	2	a	biological	1
ITS_2019_SOI_2500_2_b	SRR30683887	SAMN43755336	soil	2019	2500	2	b	biological	2
ITS_2019_SOI_2500_2_c	SRR30683886	SAMN43755337	soil	2019	2500	2	c	biological	3
ITS_2019_SOI_2500_3_a	SRR30683885	SAMN43755338	soil	2019	2500	3	a	biological	1
ITS_2019_SOI_2500_3_b	SRR30683884	SAMN43755339	soil	2019	2500	3	b	biological	2
ITS_2019_SOI_2500_3_c	SRR30683883	SAMN43755340	soil	2019	2500	3	c	biological	3
ITS_2019_BTA_1500_1	SRR27317123	SAMN39000378	bovine	2019	1500	2	a	technical	1
ITS_2019_BTA_1500_2	SRR27317122	SAMN39000379	bovine	2019	1500	2	a	technical	2
ITS_2019_BTA_1500_3	SRR27317111	SAMN39000380	bovine	2019	1500	2	a	technical	3
ITS_2019_BTA_1500_4	SRR27317100	SAMN39000381	bovine	2019	1500	2	a	technical	4
ITS_2019_BTA_1500_5	SRR27317093	SAMN39000382	bovine	2019	1500	2	a	technical	5
ITS_2019_BTA_1500_6	SRR27317092	SAMN39000383	bovine	2019	1500	2	a	technical	6
ITS_2019_BTA_1500_7	SRR27317091	SAMN39000384	bovine	2019	1500	2	a	technical	7
ITS_2019_BTA_1500_8	SRR27317090	SAMN39000385	bovine	2019	1500	2	a	technical	8
ITS_2019_BTA_1500_9	SRR27317089	SAMN39000386	bovine	2019	1500	2	a	technical	9
ITS_2019_BTA_1500_10	SRR27317088	SAMN39000387	bovine	2019	1500	2	a	technical	10
ITS_2019_BTA_1500_11	SRR27317121	SAMN39000388	bovine	2019	1500	2	a	technical	11
ITS_2019_BTA_1500_12	SRR27317120	SAMN39000389	bovine	2019	1500	2	a	technical	12
ITS_2019_BTA_1500_13	SRR27317119	SAMN39000390	bovine	2019	1500	2	a	technical	13
ITS_2019_BTA_1500_14	SRR27317118	SAMN39000391	bovine	2019	1500	2	a	technical	14
ITS_2019_BTA_1500_15	SRR27317117	SAMN39000392	bovine	2019	1500	2	a	technical	15
ITS_2019_BTA_1500_16	SRR27317116	SAMN39000393	bovine	2019	1500	2	a	technical	16
ITS_2019_BTA_1500_17	SRR27317115	SAMN39000394	bovine	2019	1500	2	a	technical	17
ITS_2019_BTA_1500_18	SRR27317114	SAMN39000395	bovine	2019	1500	2	a	technical	18
ITS_2020_SOI_2500_1	SRR27317113	SAMN39000396	soil	2020	2500	1	c	technical	1
ITS_2020_SOI_2500_2	SRR27317112	SAMN39000397	soil	2020	2500	1	c	technical	2
ITS_2020_SOI_2500_3	SRR27317110	SAMN39000398	soil	2020	2500	1	c	technical	3
ITS_2020_SOI_2500_4	SRR27317109	SAMN39000399	soil	2020	2500	1	c	technical	4
ITS_2020_SOI_2500_5	SRR27317108	SAMN39000400	soil	2020	2500	1	c	technical	5
ITS_2020_SOI_2500_6	SRR27317107	SAMN39000401	soil	2020	2500	1	c	technical	6
ITS_2020_SOI_2500_7	SRR27317106	SAMN39000402	soil	2020	2500	1	c	technical	7
ITS_2020_SOI_2500_8	SRR27317105	SAMN39000403	soil	2020	2500	1	c	technical	8
ITS_2020_SOI_2500_9	SRR27317104	SAMN39000404	soil	2020	2500	1	c	technical	9
ITS_2020_SOI_2500_10	SRR27317103	SAMN39000405	soil	2020	2500	1	c	technical	10
ITS_2020_SOI_2500_11	SRR27317102	SAMN39000406	soil	2020	2500	1	c	technical	11
ITS_2020_SOI_2500_12	SRR27317101	SAMN39000407	soil	2020	2500	1	c	technical	12
ITS_2020_SOI_2500_13	SRR27317099	SAMN39000408	soil	2020	2500	1	c	technical	13
ITS_2020_SOI_2500_14	SRR27317098	SAMN39000409	soil	2020	2500	1	c	technical	14
ITS_2020_SOI_2500_15	SRR27317097	SAMN39000410	soil	2020	2500	1	c	technical	15
ITS_2020_SOI_2500_16	SRR27317096	SAMN39000411	soil	2020	2500	1	c	technical	16
ITS_2020_SOI_2500_17	SRR27317095	SAMN39000412	soil	2020	2500	1	c	technical	17
ITS_2020_SOI_2500_18	SRR27317094	SAMN39000413	soil	2020	2500	1	c	technical	18
